# Supplementary material for: Interactive effects of multiple vernalization (Vrn-1)- and photoperiod (Ppd-1)-related genes on the growth habit of bread wheat and their association with heading and flowering time
Source: BMC Plant Biol. 2018 Dec 27;18:374. doi: 10.1186/s12870-018-1587-8 (PMC6307265; doi:10.1186/s12870-018-1587-8)
Supplement: Supplementary file 1 — Table S2. The genotypes of Ppd-1 and their effects on heading and flowering dates. (XLS 25 kb) [file 12870_2018_1587_MOESM1_ESM.xls]

## Sheet: Sheet1
Additional file 1: Table S2. The phenotypic variants on heading date (HD),flowering date (FD) and winter/spring growth habit in natrual population
ID	Taxa	HD_14_SQ	FD_14_SQ	HD_15_SQ	FD_15_SQ	HD_14_ZMD	FD_14_ZMD	HD_15_ZMD	FD_15_ZMD	HD_14_ZZ	FD_14_ZZ	HD_15_ZZ	FD_15_ZZ	Ppd-A1b Upstream	Ppd-B1b Upstream	Truncated CS Type	Intact CS Type	Sonora64 Type	2kb deletion Upstream	A TE insertion Intron 1	5bp deletion Exon 7	16 bp insertion Exon 8
QZ01	Shanyou 225	176	186.5	184	195	171	176.5	157	167	178	185.5	181	190.5	299	312	No	No	Yes	No	Yes	Yes	No
QZ02	Aikang 58	180.5	190	186	197	171	179	159	166.5	180.5	189.5	186	197	299	312	No	No	Yes	No	Yes	Yes	No
QZ03	Zhoumai 24	186	197	193	199	176	183	160.5	169.5	185	194	191.5	202	299	312	No	No	No	No	Yes	Yes	No
QZ04	Zaoxiang 158	179.5	191	185	196	171	178	155	165	180	188	185	196	299	312	No	No	Yes	No	Yes	Yes	No
QZ05	Zhengmai 366	179	188.5	183.5	196	171	178	154.5	165	180	188	186	196.5	299	312	No	No	No	No	Yes	Yes	No
QZ06	Bainong 418	182	191	186	197	171	181	156.5	165	180	189	186	196.5	299	312	No	No	Yes	No	No	Yes	No
QZ07	Taihemai 1	187	197	192	199	172	181	159.5	166.5	183	192	191	200.5	299	312	No	No	No	No	Yes	Yes	No
QZ08	Anmai 8	182	193	187.5	199	174	182	160	167.5	183	191	190	200	299	312	Yes	Yes	No	No	No	Yes	No
QZ09	Huaimai 05159	184	192	189	197	172.5	179	158.5	166	182	190	187	198	299	312	No	No	Yes	No	No	Yes	No
QZ10	Zhoumai 16	186	195	191.5	199	174.5	181	160.5	168.5	183	192	191.5	201	299	312	No	No	No	No	No	Yes	No
QZ11	Xinmai 18	180	191	185.5	196.5	171	179	157.5	164.5	180	189	186.5	197.5	299	312	No	No	Yes	No	Yes	Yes	No
QZ12	Xianmai 13	178	188	185	195	171	180	160	168.5	179	189	184	193.5	299	312	No	No	Yes	No	Yes	Yes	No
QZ13	Yandian 9433	182.5	193	191.5	198.5	175.5	183	159.5	168.5	183.5	192	191	200.5	299	312	Yes	Yes	No	No	No	Yes	No
QZ14	Zhongchuang 805	185	193	186.5	196	172.5	181	159.5	165.5	183	190	189.5	199.5	299	312	Yes	Yes	No	No	No	Yes	No
QZ15	Zhengyumai 9987	181	191	187	197	171	179	157.5	165	180	189	187	199	299	312	Yes	No	No	No	Yes	Yes	No
QZ16	Luomai 31	181	193	189	198	172	182	159	166.5	181.5	191.5	188	199.5	299	312	No	No	No	No	No	Yes	No
QZ17	Yimai 6	183	193	188	198	172	181	159	167.5	182	190	188.5	199.5	299	312	Yes	No	No	No	No	Yes	No
QZ18	Zhengzhong 17	182	195	187.5	197.5	172	177	157.5	165	180	189	185.5	196.5	299	312	No	No	No	No	Yes	Yes	No
QZ19	Fanmai 803	182	191	187	197.5	172	180	158.5	166.5	180	188	187	198	299	312	Yes	No	No	No	No	Yes	No
QZ20	Zhoumai 27	183	192	187	197	172	178	159	166.5	180.5	189	187.5	199.5	299	312	Yes	No	No	No	Yes	Yes	No
QZ21	Luomai 28	178	192	186.5	196.5	171	178	158.5	166.5	180	188	186	197	299	312	No	No	Yes	No	Yes	Yes	No
QZ22	Yunong 982	181	193	186	196.5	171	178	157.5	166	182	190.5	186	198	299	312	No	No	Yes	No	Yes	Yes	No
QZ23	Zhengmai 1023	186	195	191	198.5	174.5	181	160	170	183	191	190.5	200.5	299	312	Yes	No	No	No	Yes	Yes	No
QZ24	BN 160	185.5	194	188	198	172.5	181	158.5	168	181	190.5	183.5	199.5	299	312	No	No	Yes	No	Yes	Yes	No
QZ25	04 zhong 36	176	186.5	185.5	193.5	171	177	155.5	166.5	178	185	180.5	190.5	299	312	No	No	Yes	No	No	Yes	No
QZ26	Lankao198	179	188	182.5	194	171.5	176.5	157.5	167.5	177.5	184	182	193	299	312	Yes	No	No	No	Yes	Yes	No
QZ27	Fengdecunmai 5	182	193.5	185.5	197	178	185	157	164.5	180	188.5	187	198.5	299	312	Yes	No	No	No	No	Yes	No
QZ28	Guoyu 101	182	194	188.5	198	172	182	159.5	170	182	191.5	189	200.5	299	312	No	No	Yes	No	No	Yes	No
QZ29	Wen 0418	185	192.5	189.5	198.5	174	181	159.5	167.5	183	191.5	190.5	200	299	312	Yes	No	No	No	No	Yes	No
QZ30	Yunong 202	180	191	187	197	171	178	158.5	167.5	181	189.5	186.5	197	299	312	Yes	No	No	No	No	Yes	No
QZ31	Zhongyu 9307	185	194	189	198	172	181	160	168.5	183	191	189.5	199.5	299	312	Yes	Yes	No	No	No	Yes	No
QZ32	Ruzhou 0319	181	191	186	196.5	171	177	157	165	180.5	189	187.5	197.5	299	312	Yes	No	No	No	Yes	Yes	No
QZ33	Yumai 41	181	193	186	197.5	171	181	156.5	164.5	180.5	189	185.5	198	299	312	No	No	Yes	No	Yes	Yes	No
QZ34	Yumai 55	185.5	197	190	198.5	172	183	160	170	183	192.5	190	200.5	299	312	No	No	No	No	Yes	Yes	No
QZ35	Yunong 186	181	192	186.5	197	171	181	159.5	168.5	180	189	188	199	299	312	Yes	No	No	No	Yes	Yes	No
QZ36	Junda 106	184	193	185	196.5	171	181	159	167	182	190	187	197.5	299	312	No	No	Yes	No	Yes	Yes	No
QZ37	Yumai 49	180	193	187	198	171	180	157.5	165	182	191	187	198.5	299	312	No	No	Yes	No	Yes	Yes	No
QZ38	Zhengmai 7698	185.5	192	189	197	172	178	160	166.5	184	191	190.5	199.5	299	312	Yes	No	No	No	No	Yes	No
QZ39	Lunxuan 1298	182	191.5	186.5	196.5	171	178	156.5	164.5	181	189	187	197.5	299	312	No	No	Yes	No	Yes	Yes	No
QZ40	Mengmai 023	178	190	184.5	194	171	180	158	166	179	188	183	194	299	312	Yes	No	No	No	Yes	Yes	No
QZ41	Luomai 23	181	191.5	187	196	171	177.5	160	168	179.5	188	185	195.5	299	312	Yes	No	No	No	No	Yes	No
QZ42	Jiyanmai 7	182	192.5	187.5	196.5	172	181	160	167.5	182	190	187	197.5	299	312	No	No	No	No	Yes	Yes	No
QZ43	Fengdecunmai 8	185	193.5	188.5	198.5	173	181	160	168.5	182	191.5	191	201	299	312	No	No	No	No	Yes	Yes	No
QZ44	Zhoumai 9	186.5	193	190	198.5	174	181	161	169.5	184	192	192.5	201	299	312	Yes	No	No	No	No	Yes	No
QZ45	Zhengyumai 0519	182	193	189	197	171	181	159	167.5	182	190	186.5	197.5	299	312	No	No	No	No	No	Yes	No
QZ46	Xuke 316	182	192	188	197	172	180	160.5	169	180	188.5	187	197.5	299	312	Yes	No	No	No	No	Yes	No
QZ47	Luomai 18	180.5	191	184.5	196	171	178	158.5	166	180	188	185	195	299	312	No	No	Yes	No	Yes	Yes	No
QZ48	Xinong 979	180	191	186	195.5	172	181	159	166.5	181	189.5	184.5	194.5	299	312	Yes	No	No	No	No	Yes	No
QZ49	Cunmai 11	184	194.5	189	198	172	181	159.5	166.5	182	191	190	201	299	312	No	No	No	No	No	Yes	No
QZ50	Fengdecunmai 12	182	193	189	198	172	183	159.5	166	182	191.5	190.5	201	299	312	No	No	No	No	Yes	Yes	No
QZ51	Huaichuan 919	184	192	188.5	197	172	178	158.5	166.5	181	188	188.5	198.5	299	312	No	No	Yes	No	Yes	Yes	No
QZ52	Zou 8425B	185	200	186.5	198	173.5	183	159	165.5	179.5	188	186.5	199	299	312	No	No	No	No	No	Yes	No
QZ53	Yunong 211	178.5	188	187	197	171	177	158	165	181	189	187.5	198.5	299	312	No	No	No	No	Yes	Yes	No
QZ54	LS 6109	183	192	189.5	197	174	181	160	168	182	190	189	198	299	312	No	No	Yes	No	Yes	Yes	No
QZ55	Lankao 182	185	195	191	198.5	173	183	160	170	183	192	190.5	200.5	299	312	No	No	No	No	No	Yes	No
QZ56	Xumai 1242	182	192	187	197	172	180	159	168.5	181	189	187.5	198	299	312	Yes	Yes	No	No	Yes	Yes	No
QZ57	Zhoumai 26	180.5	191	188	197	172	181	160	169.5	181.5	191	187.5	198	299	312	Yes	Yes	No	No	Yes	Yes	No
QZ58	Yamai 1	178.5	189	184	195.5	171	181	158.5	167.5	178	186	184.5	194	299	312	Yes	No	No	No	No	Yes	No
QZ59	Yujiao 5	184	197	188.5	NA	172	183	160	166	183	192.5	188	199	299	312	No	No	Yes	No	No	Yes	No
QZ60	Fanmai 11	180	190	186	196	171	178	158.5	167	180	188	186	197	299	312	No	No	Yes	No	No	Yes	No
QZ61	Zhengmai 103	180	192.5	185	197	173	181	158.5	168	179	189.5	186	196.5	299	312	No	No	Yes	No	No	Yes	No
QZ62	Pumai 053	181.5	192	189	197.5	171	181	159	167.5	181	189	190	200	299	312	No	No	Yes	No	No	Yes	No
QZ63	Tunfeng 802	183.5	193	190.5	198	173	181	159	167	182	190.5	190	200	299	312	Yes	No	No	No	Yes	Yes	No
QZ64	Fengdecunmai 1	185	193.5	189	198	178	185	158	165.5	182.5	191.5	187	198.5	299	312	No	No	Yes	No	Yes	Yes	No
QZ65	Pu2056	176	187	182.5	193.5	171	176.5	155	164.5	177	184	183.5	194	299	312	No	No	Yes	No	Yes	Yes	No
QZ66	Xinmai 19	179.5	189	185	195	171	177	157	165	180	188.5	186	196	299	312	No	No	No	No	Yes	Yes	No
QZ67	Wenliang 1	185	194	189	197.5	172.5	183	160	169	182	190.5	189.5	200	299	312	Yes	No	No	No	No	Yes	No
QZ68	Zhongyu 9302	183	192	189	197	172	181	159	168	181	189	189	200	299	312	Yes	No	No	No	No	Yes	No
QZ69	Zhengmai 583	182	193	190.5	198	171	178	158.5	166.5	180	190	189	200	299	312	No	No	No	No	No	Yes	No
QZ70	Hengguan 35	180	188.5	185	194.5	172	179	158.5	165.5	178	186	184.5	194	299	312	No	No	Yes	No	No	Yes	No
QZ71	Luomai 24	178	186.5	184	194	171	177	159	166.5	178	185	183	192	299	312	No	No	Yes	No	Yes	Yes	No
QZ72	Yunong 416	180	189.5	186.5	196.5	171	178	157.5	165	180	188	185.5	196.5	299	312	Yes	No	No	No	Yes	Yes	No
QZ73	Zhoumai 22	185	191	183.5	194.5	174.5	183	160	169	182	190.5	189.5	201	299	312	No	No	No	No	No	Yes	No
QZ74	Yumai 52	180	192	185	196.5	171	180	157.5	165	180	189	186	198	299	312	No	No	Yes	No	Yes	Yes	No
QZ75	FS 059	185	196	190.5	198.5	172	182	161	170	183	192	190	201	299	312	No	No	No	No	Yes	Yes	No
QZ76	Pingan 11	181	192	188	197.5	171	180	157.5	167.5	181	190.5	188	199	299	312	No	No	Yes	No	Yes	Yes	No
QZ77	Bonong 6	182	191	184.5	194	171	176.5	157	166	180	188	184.5	194.5	299	312	No	No	No	No	Yes	Yes	No
QZ78	Zhoumai 18	184.5	192.5	190.5	198.5	175	181	159	168	183.5	192.5	190.5	201	299	312	Yes	No	No	No	Yes	Yes	No
QZ79	Xuke 168	182	194	189.5	198	172	181	159.5	168.5	182	189.5	188	198.5	299	312	No	No	No	No	Yes	Yes	No
QZ80	Pumai 10	182.5	192	186.5	196.5	172	179	159	167.5	180	189	186.5	197.5	299	312	No	No	No	No	Yes	Yes	No
QZ81	Xumai 0054	182	192	188	197	172	181	159	168	182	190	189	199	299	312	Yes	No	No	No	Yes	Yes	No
QZ82	Zhengyou 6	180	191	186	195.5	172	183	157.5	165	180	188	187	197.5	299	312	Yes	No	No	No	Yes	Yes	No
QZ83	Yunong 9901	177	187	183.5	194.5	171	177	158	166	177	184.5	181.5	192	299	312	No	No	No	No	Yes	Yes	No
QZ84	Zhengmai 0856	181	191	188	197	171	177	159.5	168	181	189	187.5	198	299	312	No	No	No	No	No	Yes	No
QZ85	Luomai 8	183	193.5	189	198	172	178	159.5	167.5	181.5	189	188	199	299	312	No	No	No	No	Yes	Yes	No
QZ86	Zhoumai 13	184	193	190.5	197.5	172	181	160	169	182	191	189	199.5	299	312	Yes	No	No	No	Yes	Yes	No
QZ87	Luo 10T07	185	196	187	198.5	173.5	183	160	169.5	183	191.5	189.5	200	299	312	Yes	No	No	No	Yes	Yes	No
QZ88	Yuanyu 3	176	187	183.5	193.5	171	177	156	164.5	178	186	183	193	299	312	No	No	Yes	No	Yes	Yes	No
QZ89	Fengdecunmai 10	184	193	188	197	171	178	159.5	168	182	191	188.5	200	299	312	No	No	Yes	No	Yes	Yes	No
QZ90	Hongmai 118	186	197	191	198	174	183	160.5	166.5	183.5	193.5	191.5	200.5	299	312	Yes	No	No	No	Yes	Yes	No
QZ91	Yumai 14 You	187	194.5	188.5	197	173.5	179	161	168.5	182	190	189.5	199.5	299	312	No	No	No	No	No	Yes	No
QZ92	Zhoumai 19	179.5	198	184.5	196.5	171	179	159	165	179	188	185	195	299	312	No	No	No	No	Yes	Yes	No
QZ93	Guomai 301	184.5	196	190	199	171	183	161	170	182	191.5	190	201	299	312	No	No	Yes	No	Yes	Yes	No
QZ94	Zhengmai 113	178.5	188.5	183	193.5	171	177	159	167	177	184	182.5	190	299	312	No	No	Yes	No	No	Yes	No
QZ95	Pumai 9	177	187	183.5	194	171	176.5	157.5	166.5	178	186.5	184	194	299	312	No	No	Yes	No	No	Yes	No
QZ96	Pingan 8	184	194	191.5	199	175.5	180.5	160.5	170	183	192	179	190	299	312	Yes	No	No	No	Yes	Yes	No
QZ97	Xinmai 20	176	187	182.5	193.5	171	176	157.5	166.5	175.5	183.5	190	201	299	312	No	No	Yes	No	Yes	Yes	No
QZ98	Zhongmai 875	185	191.5	190	198	173	181	160	169	183	190.5	190	200	299	312	Yes	No	No	No	Yes	Yes	No
QZ99	Zhongyanmai 0708	183.5	193	190	198	172	182	160.5	169.5	183	191	190.5	200.5	299	312	No	No	No	No	Yes	Yes	No
QZ100	Zhongmai 1	184.5	193	191	197.5	174	179	160.5	168	183	191	191.5	200.5	299	312	Yes	Yes	No	No	Yes	Yes	No
QZ101	Nongda 1108	184	193	190	198.5	172.5	181	159	169	182	191	189.5	200	299	312	Yes	No	No	No	Yes	Yes	No
QZ102	Yumai 47	178	190.5	185	196	171	180	156.5	166.5	180	189	185.5	196	299	312	No	No	No	No	No	Yes	No
QZ103	Zhengmai 98	180	186	185	195.5	171	177	158	166	180	186.5	186.5	196.5	299	312	No	No	No	No	No	Yes	No
QZ104	Xinong 889	NA	NA	186.5	197	NA	NA	159	165.5	NA	NA	189.5	200	299	312	No	No	No	No	Yes	Yes	No
QZ105	Neixiang 188	184	192	187	197.5	172	181	159	165.5	183	191	187	197	299	312	No	No	Yes	No	Yes	Yes	No
QZ106	Jimai 22	185.5	193	190.5	198.5	173.5	181	159	167.5	184	192.5	190.5	200	299	312	No	No	Yes	No	No	Yes	No
QZ107	Fanmai 5	186	193	188	198	175	183	161	169.5	183.5	191	191.5	201	299	312	No	No	Yes	No	Yes	Yes	No
QZ108	Huayu 198	181	191	187	197	171	181	158.5	167	179	189	187	197	299	312	No	Yes	No	No	Yes	Yes	No
QZ109	Huangming 116	180	189.5	185	196	171	180	157.5	165.5	179	188	185	194.5	299	312	No	No	No	No	No	Yes	No
QZ110	Zhengmai 9694	185.5	194	191.5	198.5	173	181	161	168.5	183.5	191	191	200	299	312	Yes	No	No	No	Yes	Yes	No
QZ111	Yunong 949	178	189	182.5	195.5	171	177	156	165.5	178	185.5	184.5	195	299	312	No	No	No	No	Yes	Yes	No
QZ112	Shan 160	186	195	191.5	198.5	173	181	160	166.5	183	192.5	190	200	299	312	No	No	No	No	No	Yes	No
QZ113	Luomai 4	183	193	189.5	197	171	180	160	167	182	190.5	190.5	200	299	312	Yes	No	Yes	No	No	Yes	No
QZ114	Luoxin 998	184	192	189.5	197.5	173	181	158.5	167	181.5	189.5	188	199.5	299	312	No	No	No	No	No	Yes	No
QZ115	Yunong 201	184	195	191.5	198.5	172.5	182	160	168.5	183	192	192	201	299	312	No	No	Yes	No	Yes	Yes	No
QZ116	Kaimai 21	184	192	190.5	197.5	172.5	179	160	166.5	183	191	192	200	299	312	No	No	Yes	No	Yes	Yes	No
QZ117	Yubao 1	181	191	184	195.5	171	177	157.5	166	181	189	186.5	197	299	312	Yes	No	No	No	Yes	Yes	No
QZ118	Bainong 207	185	194	191	198	174	181	160	169	182	190	190	200.5	299	312	No	No	Yes	No	Yes	Yes	No
QZ119	Luomai 21	180	192	186	196.5	172	181	158.5	167	180.5	189.5	186.5	197.5	299	312	Yes	No	No	No	Yes	Yes	No
QZ120	Zhengmai 101	182	193	188	197	171	181	157.5	166.5	181	190	189	200	299	312	Yes	No	No	No	No	Yes	No
QZ121	Xinmai 9	182	191	188	197	171	178	159.5	167	181.5	191	187.5	198.5	299	312	No	No	Yes	No	No	Yes	No
QZ122	Xinmai 208	182.5	188	184.5	193.5	171	177	159.5	167.5	178	185.5	182	192.5	299	312	Yes	No	No	No	Yes	Yes	No
QZ123	Yumai 34	178	186.5	182	193	169	176.5	158.5	166	177	184	182	189.5	299	312	No	Yes	No	No	Yes	Yes	No
QZ124	Kaimai 18	179	193	189.5	197	172	179	159.5	166	183	191.5	190	200	299	312	No	No	Yes	No	No	Yes	No
QZ125	Xuke 793	187	197	190.5	198	173	183	160.5	170	183.5	193.5	194	201	299	312	No	No	No	No	Yes	Yes	No
QZ126	Fanmai 7030	184.5	194	189	197	171	178	159	168	182	190.5	188	199	299	312	Yes	No	No	No	Yes	Yes	No
QZ127	Shi 4185	180	191	187.5	197	171	178	159	167.5	180	189	186	196.5	299	312	No	No	Yes	No	Yes	Yes	No
QZ128	Xin 0208	185	194	190.5	198	172.5	183	161	168.5	183	191	191.5	200.5	299	312	Yes	No	No	No	No	Yes	No
QZ129	Zhengmai 379	184	193	190	197.5	171	181	160	169.5	180.5	189	188.5	199	299	312	Yes	No	No	No	No	Yes	No
QZ130	Jimai 20	184	192	189	197	171	181	160	168	181	189	189	199	299	312	No	No	Yes	No	Yes	Yes	No
QZ131	Qiule 2122	180	191	185	196	172	179	157.5	167	179	188	186.5	197	299	312	Yes	Yes	No	No	No	Yes	No
QZ132	Zhoumai 23	185	195	184.5	196	173	181	159.5	168	182.5	191	186	196.5	299	312	No	No	No	No	Yes	Yes	No
QZ133	Zhengyumai 043	182	193	188.5	198	173	181	159	167	180	189	187.5	198	299	312	Yes	No	No	No	Yes	Yes	No
QZ134	Zhengmai 004	183	192	188	197	173	181	161	168	181	189	189.5	199	299	312	No	No	Yes	No	Yes	Yes	No
QZ135	Wennong 14	182.5	192	187	196.5	172.5	179	159	167	182	190	189	199	299	312	No	No	Yes	No	Yes	Yes	No
QZ136	Xinhan 1	180.5	189.5	186.5	196	169	179	159	167	179.5	188	187	198	299	312	No	No	Yes	No	Yes	Yes	No
QZ137	Yumai 18	179	187	184	193.5	171	177	159.5	167	178	185	183	191.5	299	312	Yes	No	No	No	No	Yes	No
QZ138	Xuke 415	186	194	191.5	198	174	179	160.5	169	183	191.5	190.5	199.5	299	312	Yes	Yes	No	No	No	Yes	No
QZ139	Pingan 9	180.5	194	188	198	171	182	158.5	168	180	189	188	199	299	312	No	No	No	No	Yes	Yes	No
QZ140	Shangmai 156	184	193	190.5	198	171	180	159	166	181.5	189.5	189.5	199.5	299	312	No	No	No	No	Yes	Yes	No
QZ141	Xinong 9871	NA	NA	186	197	NA	NA	161	168.5	NA	NA	184.5	194.5	299	312	No	NO	Yes	No	Yes	Yes	No
QZ142	Pingan 3	181.5	193	184.5	195.5	171	182	157.5	165	180.5	190	187	198	299	312	No	No	Yes	No	Yes	Yes	No
QZ143	Zhongyu 12	183	192	188	196.5	171	178	158	166.5	181	189	188.5	198.5	299	312	No	No	Yes	No	Yes	Yes	No
QZ144	Yumai 58	182.5	192	187	198	171	181	159	165.5	181	189	185.5	197	299	312	No	No	Yes	No	No	Yes	No
QZ145	Xun 9917	180	191	186	195.5	171	177	159	167	180	189	186	196	299	312	No	No	Yes	No	No	Yes	No
QZ146	Pingan 6	180.5	190	184	195	171	181	159	167.5	178.5	187	184.5	193	299	312	No	No	No	No	No	Yes	No
QZ147	Xinmai 26	181	191	187	196.5	171	178	159	167	181	189	187.5	198.5	299	312	Yes	No	No	No	Yes	Yes	No
QZ148	Lankaoaizao 8	184	193	186.5	196.5	172.5	181	158.5	167	182	191	189.5	199.5	299	312	No	No	No	No	No	Yes	No
QZ149	Fengyou 6	180	191	184	195	171	181	157	165.5	178	186.5	184.5	195.5	299	312	No	No	Yes	No	No	Yes	No
QZ150	Huaimai 0882	187	195	192	198.5	174.5	183	161	170	184	193	193.5	201	299	312	No	No	Yes	No	No	Yes	No
QZ151	Taikong 6	180	192	188.5	198	171	181	156.5	165	181	189.5	186.5	197.5	299	312	No	No	Yes	No	No	Yes	No
QZ152	Xinong 529	NA	NA	184.5	194	NA	NA	158	165	NA	NA	184	192.5	299	312	Yes	Yes	No	No	Yes	Yes	No
QZ153	Yumai 51	184	189	183	193.5	171	177	157.5	166	178	186	183.5	193	299	312	No	No	No	No	Yes	Yes	No
QZ154	Luo 6073	186	198	192	198.5	174	183	160	169.5	184	193	192.5	202	299	312	No	No	No	No	Yes	Yes	No
QZ155	Bainong 64	183	192	187	196.5	169	177.5	159	167	180.5	189	187.5	198.5	299	312	No	No	No	No	Yes	Yes	No
QZ156	Jinan 17	184	193	190	197	174	181	160	167.5	183	191	190	199	299	312	No	No	No	No	Yes	Yes	No
QZ157	Yanzhan 4110	179	187.5	184	194	169	177	160	167	177	184	182	191	299	312	Yes	No	No	No	Yes	Yes	No
QZ158	Weilai 0818	186.5	195	192	199	172	180	160.5	170	183	193	191.5	201	299	312	No	No	Yes	No	Yes	Yes	No
QZ159	Yanke 028	179	191	184.5	195	171	181	158	165	178	186.5	183	194	299	312	Yes	No	Yes	No	No	Yes	No
QZ160	86(79)-128	186	194	191	198	174.5	181	161	169.5	183	191	189.5	199	299	312	Yes	Yes	No	No	Yes	Yes	No
QZ161	Yanmai864	180	188.5	183.5	194.5	171	179	158.5	167	179	187	182	192.5	299	312	No	No	No	No	Yes	Yes	No
QZ162	Xiaoyan 81	181	191	186	196	171	178	157.5	166	180	189	186	196	299	312	Yes	No	No	No	Yes	Yes	No
QZ163	Liangxing 99	184	193	190	197	172.5	181	160	167	183.5	191.5	189	198.5	299	312	No	No	Yes	No	Yes	Yes	No
QZ164	Tainong 8968	184	194.5	191.5	197.5	175	183	160.5	169	184.5	192.5	194	201	299	312	No	No	Yes	No	Yes	Yes	No
QZ165	Huayumai 118	184	193	188.5	196	171	181	159	167	181	189	187.5	198	299	312	No	No	No	No	No	Yes	No
QZ166	Yanshi 16	187	195	192	197.5	173.5	178	161	170.5	182.5	189	189.5	199	299	312	Yes	No	No	No	No	Yes	No
QZ167	Xuke 1	179	191	189.5	197	172	181	159	168	181	190	188	198.5	299	312	Yes	No	No	No	Yes	Yes	No
QZ168	Zhoumai 30	NA	NA	189.5	197	NA	NA	158.5	168	NA	NA	189	199	299	312	Yes	No	No	No	Yes	Yes	No
QZ169	Yunong 4023	184.5	195.5	189.5	198.5	172	183	160	169	182	191	189.5	200	299	312	No	No	Yes	No	Yes	Yes	No
QZ170	Zhengpinmai 8	NA	NA	188	197	NA	NA	159	167.5	NA	NA	189	199	299	312	Yes	No	No	No	Yes	Yes	No
QZ171	Zhengmai 9023	176	186.5	182	193	169	176.5	155	164	176.5	184	179.5	189.5	299	312	Yes	Yes	No	No	Yes	Yes	No
QZ172	Shiluan 02-1	NA	NA	191	198	NA	NA	160	166.5	NA	NA	193.5	201.5	299	312	No	No	No	No	Yes	Yes	No
QZ173	Aifeng 3	185.5	197	188.5	198.5	175	183	160.5	169	183	191.5	190	200	299	312	No	No	No	No	No	Yes	No
QZ174	Han 6172	184	192	188	197	172	180	158.5	166	182.5	189.5	188	198	299	312	No	No	Yes	No	No	Yes	No
QZ175	Luohan 3	183	193	188.5	198	171	181	157.5	166	181	189	187	197.5	299	312	Yes	No	No	No	Yes	Yes	No
QZ176	Yannong 19	186	195	192.5	199	173	183	161	170	184	193.5	195.5	202.5	299	312	No	No	Yes	No	No	Yes	No
QZ177	Huaimai 19	181	192	185.5	196	171	178	159.5	165.5	180	188	187	197	299	312	No	No	No	No	Yes	Yes	No
QZ178	Yanmai 8911	NA	NA	191.5	198	NA	NA	160.5	167.5	NA	NA	190	200	299	312	No	NO	Yes	No	Yes	Yes	No
QZ179	Bainong 3217	180	190	184.5	193.5	171	177	159	167	180	187	185	196	299	312	No	No	No	No	Yes	Yes	No
QZ180	Yumai 68	182	191	189.5	196.5	171	177	159	167	182	190	188.5	197.5	299	312	No	No	Yes	No	No	Yes	No
QZ181	Yumai 2	180	193	187.5	197	171	178	158	167	181	190.5	187	198	299	312	No	No	Yes	No	Yes	Yes	No
QZ182	Gaocheng 8901	182.5	194	191	197.5	171	177	160	168	182	189.5	190	199.5	299	312	No	No	No	No	Yes	Yes	No
QZ183	Huarui 00712	180.5	189	185.5	195	171	178	159.5	168	179	186	184	194	299	312	Yes	Yes	No	No	Yes	Yes	No
QZ184	Shannong 7859	186	195	192	199	175	182	161	169	184	192.5	190	200	299	312	Yes	No	No	No	Yes	Yes	No
QZ185	Xiaoyan 22	NA	NA	188.5	196.5	NA	NA	159	167	NA	NA	189	198.5	299	312	No	NO	Yes	No	Yes	Yes	No
QZ186	Ruiquanmai 168	NA	NA	187	196.5	NA	NA	158.5	168	NA	NA	187	197.5	299	312	No	NO	Yes	No	Yes	Yes	No
QZ187	Hemai 26	186	196	192.5	200	173.5	183	161.5	170.5	183.5	192	193	201	299	312	No	No	No	No	Yes	Yes	No
QZ188	Yan 99102	NA	NA	190	197	NA	NA	160	168	NA	NA	191	200	299	312	No	No	No	No	Yes	Yes	No
QZ189	Jihan 2	176	189.5	182	193	169	176.5	156.5	165	177	184	182.5	190.5	299	312	No	No	No	No	No	Yes	No
QZ190	Yumai 4	190	198	192	199	172	181	162	173	183.5	192.5	194	201.5	299	312	No	No	No	No	Yes	Yes	No
QZ191	Luohan 6	181	192	187	198	169	178	159	167	178.5	188	186.5	197	299	312	No	No	Yes	No	Yes	Yes	No
QZ192	Zhenghan 1	187	194	190.5	198	175.5	183	162	171	183	192	191	200	299	312	Yes	Yes	No	No	Yes	Yes	No
QZ193	Jinmai 47	180.5	192	187.5	196	171	177	158.5	165	180	188	186.5	196.5	299	312	No	No	No	No	Yes	Yes	No
QZ194	Yumai 8	182	192	188.5	196	171	178	157	166	182	188	187.5	197.5	299	312	No	No	No	No	Yes	Yes	No
QZ195	Beijing 841	186	195	193	199	176	183	161.5	170.5	185	193	195	201	299	312	No	No	No	No	Yes	Yes	No
QZ196	Sumai 3	181	191	186.5	195	169	176.5	159.5	165	180.5	187.5	186	195	299	312	No	No	No	No	No	Yes	No
QZ197	Nanda 2419	183	191	186.5	194.5	169	177	157	166	180.5	187.5	186	196	299	312	No	No	No	No	Yes	Yes	No
QZ198	Chinese Spring	189	198.5	192.5	198	174	181	161.5	172.5	184	192	189	198	299	312	Yes	Yes	No	Yes	Yes	Yes	No
Note: HD means heading date; FD means flowering date; SQ means Shangqiu; ZMD means Zhumadian; ZZ means Zhengzhou; NA means missing
