# Supplementary material for: Interactive effects of multiple vernalization (Vrn-1)- and photoperiod (Ppd-1)-related genes on the growth habit of bread wheat and their association with heading and flowering time
Source: BMC Plant Biol. 2018 Dec 27;18:374. doi: 10.1186/s12870-018-1587-8 (PMC6307265; doi:10.1186/s12870-018-1587-8)
Supplement: Supplementary file 2 — Table S1. Primers used in this study. (XLS 71 kb) [file 12870_2018_1587_MOESM2_ESM.xls]

## Sheet: Sheet2
Additional file 2: Table S1. Primer sequences, expected polymerase chain reaction (PCR) product size and related information for detected alleles at loci Vrn-1,and Ppd-1
ID	Allele	Primer name	primer (5'-3')	Excepted band size (bp)	Annealing temp (℃)	Reference
1	vrn-A1/Vrn-A1a/Vrn-A1b/Vrn-A1c	VRN1AF	GAAAGGAAAAATTCTGCTCG	950+876 or 714 or 734	55	Yan et al.2004
		VRN1R	GCAGGAAATCGAAATCGAAG
2	Vrn-A1b	Vrn-P2	CCTGCCGGAATCCTCGTTTT	147 or 167	63	Chen et al 2013
		Vrn-P2	CTACGCCCCTACCCTCCAACA
3	Vrn-A1c	Intrl/A/F2	AGCCTCCACGGTTTGAAAGTAA	1170	65	Fu et al.2005
		Intrl/A/R3	AAGTAAGACAACACGAATGTGAGA
4	vrn-A1	Intrl/C/F	GCACTCCTAACCCACTAACC	1068	59	Fu et al.2005
		Intrl/AB/R	TCATCCATCATCAAGGCAAA
5	Vrn-B1a	Intrl/B/F	CAAGTGGAACGGTTAGGACA	709 or 672	58	Fu et al. 2005
		Intrl/B/R3	CTCATGCCAAAAATTGAAGATGA
6	vrn-B1	Intrl/B/F	CAAGTGGAACGGTTAGGACA	1149	59	Fu et al. 2005
		Intrl/B/R4	CAAATGAAAAGGAATGAGAGCA
7	Vrn-B1b	Vrn-P7	CCAATCTCACATGCCTCCAA	252/215	59	Chen et al. 2013
		Vrn-P7	ATGCGCCATGAACAACAAAG
8	Vrn-D1	Intrl/D/F	GTTGTCTGCCTCATCAAATCC	1671	65	Fu et al. 2005
		Intrl/D/R3	GGTCACTGGTGGTCTGTGC
9	vrn-D1	Intrl/D/F	GTTGTCTGCCTCATCAAATCC	997	52	Fu et al. 2005
		Intrl/D/R4	AAATGAAAAGGAACGGAGCG
10	Vrn-D1a	VRN1DF	CGACCCGGGCGGCACGAGTG	612	65	Zhang et al. 2012
		VRN1-SNP161CR	AGGATGGCCAGGCCAAAACG
11	Vrn-D1b	VRN1DF	CGACCCGGGCGGCACGAGTG	612	65	Zhang et al. 2012
		VRN1-SNP161AR	AGGATGGCCAGGCCAAAACT
12	Vrn-B3a	VRN4-B-INS-F	CATAATGCCAAGCCGGTGAGTAC	1200	63	Yan et al. 2006
		VRN4-B-INS-R	ATGTCTGCCAATTAGCTAGC
13	vrn-B3	VRN4-B-NOINS-F	ATGCTTTCGCTTGCCATCC	1140 or 2030	57	Yan et al. 2006
		VRN4-B-NOINS-R	CTATCCCTACCGGCCATTAG
14	Ppd-P1	Ppd-A1F	CGTACTCCCTCCGTTTCTTT	338	57	Nishida et al. 2013
		Ppd-A1-R2	AATTTACGGGGACCAAATACC	299
		Ppd-A1-R3	GTTGGGGTCGTTTGGTGGTG
15	Ppd-P2	Ppd-B1-F	CAGCTCCTCCGTTTGCTTCC	620/312	60	Nishida et al. 2013
		Ppd-B1-R	CAGAGGAGTAGTCCGCGTGT
16	Ppd-P3	Ppd-B1a (Sonora64)	CCAGGCGAGTGATTTACACA	223	60	Diaz et al. 2012 Chen et al. 2013
			GGGCACGTTAACACACCTTT
17	Ppd-P4	Ppd-B1c (Intact CS)	AAAACATTATGCATATAGCTTGTGTC	994	61	Beales et al.2007 Chen et al.2013
			CAGACATGGACTCGGAACAC
18	Ppd-P5	Ppd-B1c (Truncated CS)	TAACTGCTCCTCACAAGTGC	425	65	Beales et al.2007 Chen et al.2013
			CCGGAACCTGAGGATCATC
19	Ppd-P6	Ppd-D1a (2089bp deletion)	ACGCCTCCCACTACACTG	415/288	54	Beales et al.2007 Chen et al.2013
			CACTGGTGGTAGCTGAGATT
20	Ppd-P7	Ppd-D1d (5bp deletion )	GTGTCCTTTGCGAATCCTT	179/184	55	Guo et al.2010 Chen et al.2013
			TTGGAGCCTTGCTTCATCT
21	Ppd-P8	Ppd-D1c (TE insection )	AGGTCCTTACTCATACTCAATCTCA	2612	61	Guo et al.2010 Chen et al.2013
			CTCCCATTGTTGGTGTTGTTA
22	Ppd-P9	16bp insertion in Exon8	GATGAACATGAAACGGG	320/336	55	Guo et al.2010 Chen et al.2013
			GTCTAAATAGTAGGTACTAGG
